# Supplementary material for: PpARF6 acts as an integrator of auxin and ethylene signaling to promote fruit ripening in peach
Source: Hortic Res. 2023 Jul 31;10(9):uhad158. doi: 10.1093/hr/uhad158 (PMC10500152; doi:10.1093/hr/uhad158)
Supplement: Web_Material_uhad158 [file web_material_uhad158.zip]

Archive with 1 entries (1 files):
- Submit to HR SupplementaryA Data.docx
